# Supplementary material for: Proton Radiation Therapy for Nasopharyngeal Cancer Patients: Dosimetric and NTCP Evaluation Supporting Clinical Decision
Source: Cancers (Basel). 2022 Feb 22;14(5):1109. doi: 10.3390/cancers14051109 (PMC8909055; doi:10.3390/cancers14051109)
Supplement: Supplementary file 1 [file cancers-14-01109-s001.zip]

Archive with 1 entries (1 files):
- cancers-1570979-supplementary.pdf
